# Supplementary material for: The Effect of External Treatment of Arabidopsis thaliana with Plant-Derived Stilbene Compounds on Plant Resistance to Abiotic Stresses
Source: Plants (Basel). 2024 Jan 10;13(2):184. doi: 10.3390/plants13020184 (PMC10818634; doi:10.3390/plants13020184)
Supplement: Supplementary file 1 [file plants-13-00184-s001.zip]

Archive with 1 entries (1 files):
- plants-2750972-supplementary.pdf
